# Supplementary material for: Circulatory Inflammatory Mediators in the Prediction of Anti-Tuberculous Drug-Induced Liver Injury Using RUCAM for Causality Assessment
Source: Biomedicines. 2021 Jul 25;9(8):891. doi: 10.3390/biomedicines9080891 (PMC8389605; doi:10.3390/biomedicines9080891)
Supplement: Supplementary file 1 [file biomedicines-09-00891-s001.zip]

Archive with 1 entries (1 files):
- biomedicines-1323647-supplementary.pdf
